# Supplementary material for: First Report on Abortion Caused by Salmonella enterica subsp. enterica Serovar Enteritidis in Water Buffalo (Bubalus bubalis)
Source: Front Vet Sci. 2022 Jul 11;9:894154. doi: 10.3389/fvets.2022.894154 (PMC9309525; doi:10.3389/fvets.2022.894154)
Supplement: Supplementary file 1 [file Table_1.XLSX]

## Sheet: Foglio1
Supplementary Table 1: Virulence genes harbored by the Salmonella enterica subsp. enterica serovar Enteritidis under study (81882_Sal)
Virulence factors	Related Genes	81882_Sal	S. enterica subsp. enterica serovar Enteritidis str. P125109
Capsule
Vi antigen	tviA	-	-
Vi antigen	tviB	-	-
Vi antigen	tviC	-	-
Vi antigen	tviD	-	-
Vi antigen	tviE	-	-
Vi antigen	vexA	-	-
Vi antigen	vexB	-	-
Vi antigen	vexC	-	-
Vi antigen	vexD	-	-
Vi antigen	vexE	-	-
Fimbrial adherence determinants
Agf/Csg	csgA	orf01832	SEN1904
Agf/Csg	csgB	orf01831	SEN1905
Agf/Csg	csgC	orf01833	SEN1903
Agf/Csg	csgD	orf01830	SEN1906
Agf/Csg	csgE	orf01829	SEN1907
Agf/Csg	csgF	orf01828	SEN1908
Agf/Csg	csgG	orf01827	SEN1909
Bcf	bcfA	orf03886	SEN0020
Bcf	bcfB	orf03885	SEN0021
Bcf	bcfC	orf03884	SEN0022
Bcf	bcfD	orf03883	SEN0023
Bcf	bcfE	orf03882	SEN0024
Bcf	bcfF	orf03881	SEN0025
Bcf	bcfG	orf03880	SEN0026
Fim	fimA	orf03348	SEN0524
Fim	fimC	-	SEN0526
Fim	fimD	orf03344	SEN0527
Fim	fimF	orf03342	SEN0529
Fim	fimH	orf03343	SEN0528
Fim	fimI	orf03347	SEN0525
Fim	fimW	orf03336	SEN0533
Fim	fimY	-	SEN0531
Fim	fimZ	orf03341	SEN0530
Lpf	lpfA	orf00188	SEN3463
Lpf	lpfB	orf00189	SEN3462
Lpf	lpfC	orf00191	SEN3461
Lpf	lpfD	orf00192	SEN3460
Lpf	lpfE	orf00193	SEN3459
Pef	pefA	-	-
Pef	pefB	-	-
Pef	pefC	-	-
Pef	pefD	-	-
Peg	pegA	orf01624	SEN2145B
Peg	pegB	orf01625	SEN2145A
Peg	pegC	-	SEN2145
Peg	pegD	orf01628	SEN2144A
Saf	safA	-	SEN0281
Saf	safB	orf03610	SEN0282
Saf	safC	orf03608	SEN0283
Saf	safD	orf03607	SEN0284
Sef	sefA	-	SEN4247
Sef	sefB	orf04037	SEN4248
Sef	sefC	orf04036	SEN4249
Sef	sefD	-	SEN4250
Sta	staA	-	-
Sta	staB	-	-
Sta	staC	-	-
Sta	staD	-	-
Sta	staE	-	-
Sta	staF	-	-
Sta	staG	-	-
Stb	stbA	orf03567	SEN0323
Stb	stbB	orf03568	SEN0322
Stb	stbC	orf03569	SEN0321
Stb	stbD	orf03570	SEN0320
Stb	stbE	orf03571	SEN0319
Stc	stcA	-	-
Stc	stcB	-	-
Stc	stcC	-	-
Stc	stcD	-	-
Std	stdA	orf00845	SEN2873
Std	stdB	orf00846	SEN2872
Std	stdC	orf00847	SEN2871
Ste	steA	orf00934	SEN2794
Ste	steB	orf00933	SEN2795
Ste	steC	-	SEN2796
Ste	steD	orf00930	SEN2797
Ste	steE	orf00929	SEN2798
Ste	steF	orf00928	SEN2799
Stf	stfA	orf03696	SEN0200
Stf	stfC	orf03695	SEN0201
Stf	stfD	orf03694	SEN0202
Stf	stfE	orf03693	SEN0203
Stf	stfF	orf03692	SEN0204
Stf	stfG	orf03691	SEN0205
Stg	stgA	-	-
Stg	stgB	-	-
Stg	stgC	-	-
Stg	stgD	-	-
Sth	sthA	orf03911	SEN4351
Sth	sthB	-	SEN4350
Sth	sthC	orf03914	SEN4349
Sth	sthD	orf03915	SEN4348
Sth	sthE	orf03916	SEN4347
Sti	stiA	orf03718	SEN0182
Sti	stiB	orf03719	SEN0181
Sti	stiC	orf03720	SEN0180
Sti	stiH	orf03721	SEN0179
Stj	--	-	-
Stj	--	-	-
Stj	--	-	-
Stj	stjB	-	-
Stj	stjC	-	-
Stk	stkA	-	-
Stk	stkB	-	-
Stk	stkC	-	-
Stk	stkD	-	-
Stk	stkE	-	-
Stk	stkF	-	-
Stk	stkG	-	-
Tcf	tcfA	-	-
Tcf	tcfB	-	-
Tcf	tcfC	-	-
Tcf	tcfD	-	-
Macrophage inducible genes
Mig-14	mig-14	orf01124	SEN2626
Mig-5	mig-5	-	-
Magnesium uptake
Mg2+ transport	mgtB	orf00051	SEN3585
Mg2+ transport	mgtC	orf00050	SEN3586
Nonfimbrial adherence determinants
MisL	misL	orf00058	SEN3580
RatB	ratB	orf01257	SEN2494*
ShdA	shdA	-	SEN2493
SinH	sinH	orf01253	SEN2497*
Regulation
PhoPQ	phoP	-	SEN1818
PhoPQ	phoQ	orf01923	SEN1819
Secretion system
TTSS (SPI-1 encode)	hilA	orf01023	SEN2718
TTSS (SPI-1 encode)	hilC	orf01033	SEN2709
TTSS (SPI-1 encode)	hilD	orf01024	SEN2717
TTSS (SPI-1 encode)	iacP	orf01017	SEN2722
TTSS (SPI-1 encode)	iagB	-	SEN2719
TTSS (SPI-1 encode)	invA	orf01000	SEN2737
TTSS (SPI-1 encode)	invB	orf01001	SEN2736
TTSS (SPI-1 encode)	invC	orf01002	SEN2735
TTSS (SPI-1 encode)	invE	orf00999	SEN2738
TTSS (SPI-1 encode)	invF	orf00997	SEN2740
TTSS (SPI-1 encode)	invG	orf00998	SEN2739
TTSS (SPI-1 encode)	invH	orf00996	SEN2741
TTSS (SPI-1 encode)	invI	orf01003	SEN2734
TTSS (SPI-1 encode)	invJ	orf01004	SEN2733
TTSS (SPI-1 encode)	orgA	orf01029	SEN2712
TTSS (SPI-1 encode)	orgB	-	SEN2711
TTSS (SPI-1 encode)	orgC	orf01032	SEN2710
TTSS (SPI-1 encode)	prgH	orf01025	SEN2716
TTSS (SPI-1 encode)	prgI	orf01026	SEN2715
TTSS (SPI-1 encode)	prgJ	orf01027	SEN2714
TTSS (SPI-1 encode)	prgK	orf01028	SEN2713
TTSS (SPI-1 encode)	sicA	-	SEN2727
TTSS (SPI-1 encode)	sicP	orf01019	SEN2721
TTSS (SPI-1 encode)	sipD	orf01014	SEN2724
TTSS (SPI-1 encode)	spaO	orf01005	SEN2732
TTSS (SPI-1 encode)	spaP	orf01006	SEN2731
TTSS (SPI-1 encode)	spaQ	orf01007	SEN2730
TTSS (SPI-1 encode)	spaR	orf01008	SEN2729
TTSS (SPI-1 encode)	spaS	orf01009	SEN2728
TTSS (SPI-1 encode)	sprB	orf01034	SEN2708
TTSS (SPI-2 encode)	ssaC	orf02107	SEN1651
TTSS (SPI-2 encode)	ssaD	orf02108	SEN1650
TTSS (SPI-2 encode)	ssaE	orf02109	SEN1649
TTSS (SPI-2 encode)	ssaG	orf02119	SEN1639
TTSS (SPI-2 encode)	ssaH	orf02120	SEN1638
TTSS (SPI-2 encode)	ssaI	orf02121	SEN1637
TTSS (SPI-2 encode)	ssaJ	orf02122	SEN1636
TTSS (SPI-2 encode)	ssaK	orf02124	SEN1634
TTSS (SPI-2 encode)	ssaL	orf02125	SEN1633
TTSS (SPI-2 encode)	ssaM	orf02126	SEN1632
TTSS (SPI-2 encode)	ssaN	orf02128	SEN1630
TTSS (SPI-2 encode)	ssaO	orf02129	SEN1629
TTSS (SPI-2 encode)	ssaP	orf02130	SEN1628
TTSS (SPI-2 encode)	ssaQ	orf02131	SEN1627
TTSS (SPI-2 encode)	ssaR	orf02132	SEN1626
TTSS (SPI-2 encode)	ssaS	-	SEN1625
TTSS (SPI-2 encode)	ssaT	orf02134	SEN1624
TTSS (SPI-2 encode)	ssaU	orf02135	SEN1623
TTSS (SPI-2 encode)	ssaV	orf02127	SEN1631
TTSS (SPI-2 encode)	sscA	orf02111	SEN1646
TTSS (SPI-2 encode)	sscB	orf02115	SEN1642
TTSS (SPI-2 encode)	sseA	-	SEN1648
TTSS (SPI-2 encode)	sseB	orf02110	SEN1647
TTSS (SPI-2 encode)	sseC	orf02112	SEN1645
TTSS (SPI-2 encode)	sseD	orf02113	SEN1644
TTSS (SPI-2 encode)	sseE	orf02114	SEN1643
TTSS (SPI-2 encode)	ssrA	orf02106	SEN1653
TTSS (SPI-2 encode)	ssrB	orf02105	SEN1654
TTSS effectors translocated via both systems	slrP	orf03101	SEN0745*
		orf03102
		orf03103
TTSS effectors translocated via both systems	sspH1	-	-
TTSS-1 translocated effectors	avrA	orf01035	SEN2707
TTSS-1 translocated effectors	sipA	orf01015	SEN2723
		orf01016
TTSS-1 translocated effectors	sipB	orf01012	SEN2726
TTSS-1 translocated effectors	sipC	orf01013	SEN2725
TTSS-1 translocated effectors	sopA	orf01721	SEN2065
TTSS-1 translocated effectors	sopB/sigD	orf02870	SEN0955
TTSS-1 translocated effectors	sopD	orf00946	SEN2784
TTSS-1 translocated effectors	sopE2	orf02619	SEN1182
TTSS-1 translocated effectors	sopE	orf02651	SEN1155
TTSS-1 translocated effectors	sptP	orf01022	SEN2720
TTSS-2 translocated effectors	gogB	orf01182	-
TTSS-2 translocated effectors	pipB2	orf01128	SEN2624
TTSS-2 translocated effectors	pipB	orf02872	SEN0952
TTSS-2 translocated effectors	sifA	orf01916	SEN1825
TTSS-2 translocated effectors	sifB	orf02325	SEN1454
TTSS-2 translocated effectors	sopD2	orf02955	SEN0876
TTSS-2 translocated effectors	spiC/ssaB	-	SEN1652
TTSS-2 translocated effectors	spvC	-	-
TTSS-2 translocated effectors	spvD	-	-
TTSS-2 translocated effectors	sseF	-	SEN1641
TTSS-2 translocated effectors	sseG	-	SEN1640
TTSS-2 translocated effectors	sseI/srfH	orf02910	SEN0916
TTSS-2 translocated effectors	sseJ	orf02362	SEN1422
TTSS-2 translocated effectors	sseK1	orf04363	SEN3941
TTSS-2 translocated effectors	sseK2	-	SEN1920
TTSS-2 translocated effectors	sseL	orf01498	SEN2269
TTSS-2 translocated effectors	sspH2	orf01540	SEN2224
ACE T6SS	aec30	orf02817	-
(Escherichia)
Serum resistance
Rck	rck	-	-
Stress adaptation
SodCI	sodCI	-	SEN1149
Toxin
SpvB	spvB	-	-
Typhoid toxin	cdtB	-	-
Typhoid toxin	pltA	-	-
Typhoid toxin	pltB	-	-
Adherence
LPS O-antigen (P. aeruginosa)	--	orf01821	-
(Pseudomonas)
